# Supplementary material for: Bilingual Brains Learn to Use L2 Alliterations Covertly like Poets: Brain ERP Evidence
Source: Front Psychol. 2021 Sep 16;12:691846. doi: 10.3389/fpsyg.2021.691846 (PMC8491624; doi:10.3389/fpsyg.2021.691846)
Supplement: Supplementary file 1 [file Table_1.xlsx]

## Sheet: Sheet1
汉语词对：语义相关且英文翻译头韵相同的词对
启动词	目标词	启动词英文翻译	目标词英文翻译
身体	血液	body	blood
杂志	媒体	magazine	medium
技术	工具	technology	tool
地狱	天堂	hell	heaven
运动	游泳	sport	swim
火车	交通	train	traffic
公主	王子	princess	prince
鞋子	衬衫	shoes	shirt
棒球	篮球	baseball	basketball
出口	入口	exit	entrance
黑色	蓝色	black	blue
卧室	浴室	bedroom	bathroom
牙齿	舌头	tooth	tongue
春天	季节	spring	season
物理	哲学	physics	philosophy
手册	书籍	brochure	book
窗帘	布料	curtain	cloth
公交	单车	bus	bicycle
学者	书房	scholar	study
寒冷	凉爽	cold	cool
五月	三月	may	march
汉语词对：语义相关但英文翻译头韵不同的词对
启动词	目标词	启动词英文翻译	目标词英文翻译
证据	事实	evidence	fact
中国	日本	china	japan
报纸	记者	newspaper	reporter
儿童	玩具	child	toy
传统	浪漫	tradition	romantic
英语	法语	English	French
教育	文化	educate	culture
钻石	黄金	diamond	gold
骨头	肌肉	bone	muscle
非洲	欧洲	Africa	Europe
顾客	产品	customer	product
网络	通讯	network	communication
经济	股票	economy	shares
胳膊	肩膀	arm	shoulder
森林	树林	forest	woods
校园	教室	school	classroom
短暂	长久	transient	permanent
财务	会计	finance	accounting
首都	北京	capital	Peking
键盘	鼠标	keyboard	mouse
牛津	剑桥	oxford	Cambridge
汉语词对：语义无关但英文翻译头韵相同的词对
启动词	目标词	启动词英文翻译	目标词英文翻译
博士	美元	doctor	dollar
历史	心脏	history	heart
教授	密码	professor	password
午餐	语言	lunch	language
伙伴	钢琴	partner	piano
罗马	摇滚	roman	rock
玻璃	绿色	glass	green
借口	实验	excuse	experiment
市场	猴子	market	monkey
同学	楼梯	schoolmate	stair
手指	农场	finger	farm
眼泪	小费	tears	tip
家具	发烧	furniture	fever
大象	信封	elephant	envelope
肥皂	南部	soap	southern
草莓	沙子	strawberry	sand
诗人	英镑	poet	pound
面条	笔记	noodles	note
利润	诗歌	profit	poem
农民	羽毛	farmer	feather
番茄	电筒	tomato	torch
汉语词对：语义无关且英文翻译头韵不同的词对
启动词	目标词	启动词英文翻译	目标词英文翻译
早上	电视	morning	TV
等待	开车	wait	drive
奶奶	社会	grandmother	society
艺术	窗户	art	window
姐妹	地图	sister	map
面包	椅子	bread	chair
老公	沙发	husband	sofa
癌症	镜子	cancer	mirror
诚实	方便	honest	convenient
耐心	背景	patient	background
购物	抽烟	shopping	smoke
阿姨	噩梦	aunt	nightmare
沙滩	卡片	beach	card
周日	香蕉	Sunday	banana
植物	皮带	plant	belt
毛衣	菜单	sweater	menu
文学	芝士	literary	cheese
打印	节食	print	diet
日历	米饭	calendar	rice
邮票	风筝	stamp	kite
钢笔	西瓜	pen	melon
